# Supplementary material for: Spousal associations of serum metabolomic profiles by nuclear magnetic resonance spectroscopy
Source: Sci Rep. 2021 Nov 3;11:21587. doi: 10.1038/s41598-021-00531-z (PMC8566506; doi:10.1038/s41598-021-00531-z)
Supplement: Supplementary file 1 — Supplementary Information 1. [file 41598_2021_531_MOESM1_ESM.xlsx]

## Sheet: Women_PCA
	Cumulative proportion	xxlvldlp	xxlvldll	xxlvldlpl	xxlvldlc	xxlvldlce	xxlvldlfc	xxlvldltg	xlvldlp	xlvldll	xlvldlpl	xlvldlc	xlvldlce	xlvldlfc	xlvldltg	lvldlp	lvldll	lvldlpl	lvldlc	lvldlce	lvldlfc	lvldltg	mvldlp	mvldll	mvldlpl	mvldlc	mvldlce	mvldlfc	mvldltg	svldlp	svldll	svldlpl	svldlc	svldlce	svldlfc	svldltg	xsvldlp	xsvldll	xsvldlpl	xsvldlc	xsvldlce	xsvldlfc	xsvldltg	idlp	idll	idlpl	idlc	idlce	idlfc
PC1	0.43264	-0.104185	-0.104166	-0.103246	-0.105168	-0.107774	-0.100014	-0.103809	-0.100534	-0.100673	-0.10272	-0.100835	-0.100741	-0.100783	-0.0998346	-0.103671	-0.103792	-0.105306	-0.104636	-0.106045	-0.102543	-0.102831	-0.106448	-0.107201	-0.108737	-0.113971	-0.117742	-0.107686	-0.102766	-0.113467	-0.115011	-0.112746	-0.119828	-0.114531	-0.117362	-0.104155	-0.115938	-0.113163	-0.0982559	-0.0991414	-0.0962121	-0.10121	-0.112753	-0.0940616	-0.0906873	-0.0796184	-0.0864595	-0.0930381	-0.0669422
PC2	0.68447	0.0735333	0.0734899	0.073951	0.0687985	0.0592663	0.0792684	0.0744592	0.0841464	0.0836502	0.07887	0.0803066	0.0813032	0.0790085	0.0857927	0.0836202	0.0833238	0.0803883	0.0809949	0.0794291	0.0820409	0.0849969	0.0826009	0.0809754	0.0777876	0.0630367	0.0467401	0.0785194	0.0896026	0.0654967	0.0602242	0.0610027	0.0122372	-0.011882	0.0497465	0.0877308	-0.0313804	-0.0410404	-0.0831962	-0.0620479	-0.055209	-0.0740887	0.0562771	-0.09894	-0.103505	-0.116578	-0.107025	-0.0966453	-0.129478
PC3	0.77992	-0.06688	-0.0675214	-0.0722932	-0.0710625	-0.0643166	-0.0780492	-0.0655972	-0.0677294	-0.0681459	-0.0683539	-0.0710823	-0.0684556	-0.0740332	-0.0670066	-0.0521477	-0.0528461	-0.0520063	-0.0557983	-0.0463933	-0.0648856	-0.0518711	-0.0264747	-0.026921	-0.025948	-0.0264409	-0.0148637	-0.0378288	-0.0272486	0.00784159	0.0122777	0.00676952	0.0565019	0.0849458	0.00581014	-0.016154	0.0589607	0.0672136	0.0768398	0.0980461	0.102528	0.0840709	-0.0202709	0.0572845	0.0613042	0.0707377	0.0702194	0.0694546	0.0697293
PC4	0.84778	0.0246153	0.0251218	0.0186279	0.037711	0.0484264	0.0238014	0.0229223	0.0121909	0.0134673	0.0143463	0.0282011	0.0325942	0.0230193	0.00850907	-0.00414032	-0.00290854	-0.00305366	0.00982453	0.0148256	0.00474883	-0.00781457	-0.00459552	-0.00332757	-0.00490246	0.0116727	0.0238006	-0.00108652	-0.00959865	-0.0208597	-0.0215127	-0.0496652	-0.0106245	0.00214659	-0.0301449	-0.0157883	0.0235892	0.0261223	0.00198693	0.054112	0.0731745	0.0107832	-0.004411	0.0343077	0.0340957	0.0252089	0.0345984	0.0340087	0.0349607
PC5	0.87006	-0.0305043	-0.0296132	-0.0335115	-0.0125796	-0.000672895	-0.027097	-0.033291	-0.018999	-0.0189906	-0.0189923	-0.0171979	-0.0130787	-0.021953	-0.0195398	-0.00379789	-0.00400279	-0.00173781	-0.0043674	0.00218068	-0.0108946	-0.00454728	-0.000885847	-9.53989e-05	0.000773563	0.00730231	0.0108546	0.0034745	-0.00375816	0.028164	0.0295966	0.0446963	0.0288529	0.0193803	0.0414046	0.0217297	0.0677853	0.0622739	0.0344173	0.0505247	0.0599685	0.0280475	0.0906836	0.0198534	0.0130409	0.00592442	-0.0054141	-0.00565623	-0.00463403
PC6	0.88515	0.0322725	0.0315578	0.029466	0.022363	0.0196292	0.0253419	0.0342569	0.0211969	0.0211686	0.0211777	0.0200055	0.0183687	0.0218539	0.0214676	0.0179456	0.0177846	0.0151891	0.0167311	0.0153248	0.0180336	0.0189407	0.0199737	0.0194571	0.0171196	0.0152143	0.013326	0.0168176	0.0220311	0.00106302	-0.000480126	-0.0108147	-0.00723908	-0.00697064	-0.00707022	0.00830604	-0.0504582	-0.0492748	-0.0348165	-0.0542326	-0.0675208	-0.0234446	-0.0390539	-0.0142252	-0.00999786	-0.00871519	0.00254442	0.00357657	-0.000108579
PC7	0.89975	-0.0416112	-0.0415689	-0.0411339	-0.0408628	-0.0402218	-0.0409284	-0.0417248	-0.0390657	-0.0392088	-0.0379799	-0.0413655	-0.0426125	-0.0398529	-0.0387382	-0.0262088	-0.02665	-0.0239362	-0.0311508	-0.0302011	-0.0318831	-0.025693	-0.0322919	-0.0324465	-0.0296681	-0.0381364	-0.0477607	-0.0273725	-0.030557	-0.0140704	-0.0140678	0.00112881	-0.0233262	-0.0339132	-0.00418943	-0.0129563	0.018214	0.0158171	0.00607054	0.0133663	0.0225562	-0.00695698	0.0250099	0.00633824	0.00309032	0.0032784	-0.00828657	-0.0119501	0.00112586
PC8	0.91262	0.0700487	0.0695456	0.0743543	0.0565469	0.0434454	0.071668	0.0719311	0.0639199	0.0642004	0.0655178	0.0634565	0.0568429	0.0709922	0.0639364	0.0392449	0.0398917	0.0368047	0.0406835	0.0241738	0.0570153	0.0404631	0.038012	0.0364576	0.032843	0.018821	0.00178896	0.0359677	0.0454283	-0.00839957	-0.0135552	-0.0353771	-0.0465372	-0.0592217	-0.0220248	0.0185315	-0.0926368	-0.0925171	-0.0934469	-0.086039	-0.0839035	-0.086912	-0.0692639	-0.0353576	-0.030057	-0.0453372	-0.00636021	0.00238701	-0.0281582
PC9	0.92247	-0.000888121	0.000740758	0.000905327	0.0274956	0.0446403	0.00581622	-0.00628966	0.00105261	0.00254587	0.00452943	0.0184412	0.0228402	0.01334	-0.00311282	-0.0136666	-0.0122882	-0.0122372	3.82881e-05	0.00129649	-0.00121759	-0.0170881	-0.00986372	-0.00847294	-0.0105611	0.0112386	0.032754	-0.0111948	-0.0166941	-0.0157796	-0.0125274	-0.0355722	0.0290849	0.0562776	-0.0171632	-0.0302121	0.0235679	0.0293288	0.015387	0.064824	0.0794337	0.0305025	-0.0264664	0.0147936	0.0162183	0.0088845	0.0243176	0.0295734	0.0102929
PC10	0.93176	0.0420848	0.041835	0.0489625	0.0290553	0.0107457	0.0511472	0.0438421	0.0456666	0.0458827	0.0467736	0.0447211	0.0378705	0.0526537	0.0458819	0.0197553	0.0206436	0.0205304	0.0229956	0.00700937	0.0389101	0.0197568	0.00657683	0.00538501	0.0070174	-0.0110755	-0.0288238	0.00748253	0.0122807	-0.0242915	-0.0289881	-0.0256333	-0.0680521	-0.0848409	-0.0349613	-0.00190962	-0.0390414	-0.0405136	-0.0356289	-0.0368488	-0.0203831	-0.0708215	-0.0376445	-0.00127033	-0.000328968	-0.0102957	0.00782197	0.0136899	-0.00711519
PC11	0.93929	-0.0187264	-0.0180204	-0.0227286	-0.00075257	0.0171394	-0.0228411	-0.0216881	-0.0301088	-0.0288545	-0.0228159	-0.0163562	-0.0138614	-0.0193011	-0.0343423	-0.0209957	-0.0206455	-0.0187478	-0.0142941	-0.0039175	-0.0246372	-0.0236562	-0.0159932	-0.0146853	-0.0152055	0.00145005	0.0166098	-0.0142123	-0.0217202	-0.00171113	0.0011558	3.36204e-05	0.0254603	0.0364517	0.00557803	-0.0148432	0.0506533	0.0514627	0.0246669	0.0715398	0.0898774	0.0288299	0.0284504	0.0282101	0.0259727	0.0161907	0.0235925	0.027004	0.0142402
PC12	0.94593	-0.0471116	-0.0471341	-0.0487599	-0.0488314	-0.0529998	-0.0429559	-0.0463092	-0.0300894	-0.0311932	-0.0353885	-0.0399816	-0.0367797	-0.0436104	-0.0271844	-0.00387987	-0.00514198	-0.00432453	-0.0136168	-0.0052113	-0.0219765	-0.0020865	-0.00907285	-0.00941404	-0.00750856	-0.0174956	-0.0299052	-0.00430651	-0.00634569	0.0211929	0.0215928	0.0425642	0.00855105	-0.00907393	0.0359992	0.0202526	0.0139632	0.00890243	0.000921442	-0.0203733	-0.0380947	0.0187339	0.0644158	-0.0176816	-0.0217705	-0.0114628	-0.0413468	-0.0516007	-0.0141537
PC13	0.95235	0.00350096	0.0032004	-0.00115046	0.00636811	0.0201107	-0.0108829	0.00310706	-0.00285806	-0.00289673	0.000131367	-0.00365306	-0.000709056	-0.00702551	-0.00338345	-0.00112155	-0.00146637	-0.00181625	-0.00244331	0.00296486	-0.00786498	-0.00098366	0.0113096	0.0117877	0.00901988	0.0267383	0.0539614	-0.00196702	0.00586226	0.00198298	0.00440416	-0.0231141	0.0473736	0.085466	-0.0179591	-0.0135436	0.0239844	0.0309265	0.05948	0.0532996	0.0600177	0.0364576	-0.0500096	0.0143694	0.017826	0.0303229	0.0283288	0.0331375	0.0151653
PC14	0.95813	-0.00280636	-0.00197166	-0.00424891	0.0146205	0.0283838	-0.00262137	-0.00586543	-0.00475632	-0.00344155	-0.00299682	0.0120089	0.0160484	0.00720323	-0.00848828	-0.00360477	-0.00334713	-0.00483362	0.00119533	0.00670886	-0.00428594	-0.00461662	-0.00340726	-0.00313386	-0.00459884	0.00294596	0.0118592	-0.00637251	-0.0053885	-0.00373118	-0.0029814	-0.00348901	0.00466443	0.00963443	-0.00369425	-0.00769823	-0.0282952	-0.028425	-0.0195024	-0.0337381	-0.0396129	-0.0195792	-0.0189525	-0.017527	-0.0164557	-0.0138376	-0.0139535	-0.0145716	-0.0118985
PC15	0.96331	0.0162646	0.0163299	0.0159261	0.0170669	0.0164776	0.0174166	0.0162062	0.0106504	0.0112766	0.0108454	0.0177818	0.0177494	0.0179233	0.00924017	-0.00191096	-0.0011512	-0.00165132	0.00425853	4.05361e-05	0.00853916	-0.00311445	-0.0127618	-0.0122173	-0.0101568	-0.00925224	-0.0113439	-0.00684324	-0.0141736	-0.0192195	-0.0202417	-0.00747693	-0.0366796	-0.0500286	-0.0121593	-0.0128938	0.0151186	0.0157329	-0.00242568	0.0312778	0.0452035	6.85438e-05	0.00349577	0.0354318	0.0350071	0.0180589	0.0384902	0.0415306	0.0295279
PC16	0.96808	-0.0223163	-0.0215502	-0.0150593	-0.0183434	-0.0285038	-0.00545271	-0.0235014	-0.00226955	-0.00265471	-0.00363628	-0.00547057	-0.00414041	-0.00693932	-0.00142345	-0.00121042	-0.00106704	-0.000862965	-0.000241103	-0.00065306	0.000188725	-0.00144829	0.00814454	0.00795342	0.00861067	0.00204085	-0.00893221	0.0133293	0.0103566	0.0289395	0.0299831	0.0403969	0.0274132	0.0167664	0.0418154	0.0251614	0.00211018	-0.00184592	-0.00528561	-0.0354355	-0.067234	0.0346882	0.059784	-0.036339	-0.0394349	-0.0273092	-0.0568399	-0.0668516	-0.0295397
PC17	0.97225	0.0359721	0.0356571	0.0324657	0.0400575	0.0578079	0.017507	0.0349958	0.00462995	0.00649565	0.0145579	0.0233621	0.0233967	0.0231882	-0.00100159	-0.0142364	-0.0128714	-0.011625	0.000552681	0.00511274	-0.00392697	-0.0184654	-0.00293904	-0.00180269	-0.00333381	0.0179687	0.0464167	-0.0117549	-0.0102747	-0.0211191	-0.0191757	-0.0347896	0.0142995	0.0462888	-0.0381518	-0.0339861	0.0230629	0.0297751	0.0461665	0.0647482	0.087789	0.0122461	-0.058773	0.0339096	0.0372247	0.0343597	0.0539991	0.0649775	0.0244074
[truncated: 100 more columns]

## Sheet: Men_PCA
	Cumulative proportion	xxlvldlp	xxlvldll	xxlvldlpl	xxlvldlc	xxlvldlce	xxlvldlfc	xxlvldltg	xlvldlp	xlvldll	xlvldlpl	xlvldlc	xlvldlce	xlvldlfc	xlvldltg	lvldlp	lvldll	lvldlpl	lvldlc	lvldlce	lvldlfc	lvldltg	mvldlp	mvldll	mvldlpl	mvldlc	mvldlce	mvldlfc	mvldltg	svldlp	svldll	svldlpl	svldlc	svldlce	svldlfc	svldltg	xsvldlp	xsvldll	xsvldlpl	xsvldlc	xsvldlce	xsvldlfc	xsvldltg	idlp	idll	idlpl	idlc	idlce	idlfc
PC1	0.45542	0.10471	0.104776	0.104615	0.106504	0.10856	0.102519	0.104182	0.103357	0.103516	0.105376	0.104181	0.104068	0.104184	0.102648	0.104919	0.105044	0.106298	0.106002	0.106982	0.104656	0.10417	0.107808	0.108322	0.109524	0.11315	0.116156	0.108185	0.105129	0.114914	0.11612	0.115244	0.119215	0.114258	0.11765	0.107421	0.112778	0.109549	0.0923034	0.0950583	0.0943697	0.0932542	0.114468	0.0896008	0.0860466	0.0730631	0.0827531	0.0909062	0.0583339
PC2	0.71149	-0.0676504	-0.0675174	-0.066187	-0.0635256	-0.0566233	-0.0713545	-0.068735	-0.0733132	-0.0729025	-0.068091	-0.0706413	-0.0717914	-0.0691992	-0.0748013	-0.0736047	-0.0732655	-0.070348	-0.0710896	-0.0706369	-0.0712785	-0.0749478	-0.0700348	-0.0687788	-0.0655544	-0.0550811	-0.0422109	-0.0677817	-0.0758014	-0.0505806	-0.0455919	-0.0424422	-0.000782258	0.0217871	-0.035757	-0.0719605	0.0411014	0.0507404	0.0936675	0.0699117	0.0602174	0.0882663	-0.044297	0.102865	0.107509	0.121946	0.110483	0.099023	0.134354
PC3	0.79103	0.0676472	0.0676304	0.0741923	0.0605111	0.0483337	0.0750068	0.0682542	0.0696186	0.0693735	0.0688266	0.0650687	0.0605809	0.0702373	0.0708076	0.0599123	0.0600953	0.0595599	0.0580576	0.0473937	0.0683363	0.0610012	0.0436605	0.0432324	0.0431418	0.0343162	0.019162	0.0497527	0.0471417	0.016807	0.0124919	0.0275201	-0.0377224	-0.0715412	0.0177029	0.0373668	-0.0600829	-0.0697164	-0.0668209	-0.115296	-0.127161	-0.0858463	0.0248527	-0.0645519	-0.068318	-0.0755337	-0.0746099	-0.0701336	-0.082522
PC4	0.84805	-0.0330844	-0.0336774	-0.0292576	-0.0459756	-0.055521	-0.0333593	-0.0311126	-0.0244621	-0.0254902	-0.0265172	-0.0372082	-0.0410517	-0.032642	-0.0213755	-0.00957742	-0.01063	-0.0106788	-0.0209178	-0.0245284	-0.01729	-0.00651824	-0.00444446	-0.00551671	-0.00436019	-0.0177935	-0.0269283	-0.00787679	-0.000256326	0.0142923	0.0158784	0.0339913	0.0191513	0.0152165	0.0238149	0.00601517	-0.00984771	-0.00870743	0.00568608	-0.0153752	-0.0282047	0.0126285	-0.0105427	-0.0112463	-0.00918698	-0.002927	-0.00391159	-0.00327479	-0.00530625
PC5	0.87201	-0.0100716	-0.0104078	-0.00906015	-0.0162719	-0.0200011	-0.0113485	-0.00905668	-0.0156265	-0.0156619	-0.0149945	-0.0170141	-0.018797	-0.0148926	-0.0153835	-0.0156007	-0.0157337	-0.0158285	-0.0175304	-0.0197002	-0.0153171	-0.0149804	-0.0150548	-0.0152918	-0.015693	-0.0179589	-0.0207658	-0.0146774	-0.0138428	-0.0204544	-0.0207505	-0.0268859	-0.019213	-0.0167002	-0.021612	-0.0180744	-0.0253512	-0.0238206	-0.0166518	-0.0209431	-0.0255531	-0.0103074	-0.0281604	-0.0103332	-0.00851816	-0.00599629	-0.00502944	-0.00691441	1.03382e-05
PC6	0.88879	0.0470884	0.0467315	0.0488877	0.0384157	0.0301049	0.0483315	0.0485261	0.0393517	0.0396066	0.0393207	0.0409511	0.037601	0.0448205	0.0391981	0.0290715	0.0292603	0.0269493	0.0290238	0.0220939	0.0357253	0.0300194	0.0248097	0.024135	0.0228483	0.0158201	0.00669503	0.025173	0.0282456	-0.00413508	-0.00712161	-0.0134652	-0.0306218	-0.0415517	-0.0113009	0.0103916	-0.0462112	-0.0459917	-0.0444219	-0.0448748	-0.048141	-0.0362238	-0.0338403	-0.0153065	-0.0126352	-0.0215616	-0.000321795	0.00393897	-0.0111176
PC7	0.90055	-0.0608676	-0.0600823	-0.0606379	-0.0455918	-0.0331815	-0.0606766	-0.06379	-0.0524849	-0.0523576	-0.0504183	-0.050106	-0.0463691	-0.0543989	-0.0535387	-0.0427768	-0.0426944	-0.0387874	-0.0399562	-0.0305477	-0.0490612	-0.0449396	-0.040089	-0.0389683	-0.0360788	-0.0260503	-0.0132503	-0.0391372	-0.045651	0.000361604	0.00446017	0.0237344	0.0319531	0.0435369	0.0116032	-0.0203077	0.0829693	0.0821945	0.0748197	0.083154	0.0944343	0.0561794	0.0605399	0.0235664	0.01771	0.0288466	-0.00498935	-0.0108271	0.00998232
PC8	0.91131	0.00461982	0.00457599	0.00366582	0.00610633	0.0105919	0.000436115	0.00433321	-0.0046117	-0.00423842	-0.00301536	-0.000606893	5.7965e-05	-0.00139597	-0.00572883	-0.00764913	-0.00737525	-0.00621641	-0.00487749	-0.00370391	-0.00601994	-0.00870964	-0.0124604	-0.0120063	-0.0112859	-0.00681875	-0.00212344	-0.01167	-0.014558	-0.0153177	-0.0138714	-0.0119231	-0.000237932	0.0079884	-0.0129596	-0.022235	0.0265887	0.029834	0.0294274	0.0450901	0.0501056	0.0326982	-0.00456387	0.0220186	0.0217773	0.0204067	0.021248	0.021587	0.0194375
PC9	0.92157	-0.0291164	-0.0285215	-0.0307479	-0.0139612	0.00224088	-0.0341603	-0.0319982	-0.0313391	-0.0307969	-0.0277854	-0.0236828	-0.0173919	-0.0310138	-0.0338518	-0.0244449	-0.0239021	-0.0212514	-0.0150394	-0.000440697	-0.0293269	-0.0282157	-0.0212653	-0.0194984	-0.0171817	0.00200426	0.0241733	-0.0214509	-0.0300398	0.0136023	0.0190776	0.0323605	0.0623902	0.0843342	0.0234959	-0.0141629	0.0708381	0.0724063	0.085148	0.0646929	0.0533187	0.0868684	0.0463981	0.020228	0.0171792	0.0345239	0.00153986	-0.00427303	0.0160479
PC10	0.92986	0.0265522	0.0263159	0.0246075	0.0261021	0.0312704	0.0192226	0.0266332	0.0160071	0.0161204	0.0165534	0.0172008	0.0172445	0.0171081	0.0156212	0.0145465	0.0141522	0.0123058	0.0115252	0.0115082	0.0114739	0.0157822	0.0163061	0.0160712	0.0125028	0.017168	0.0217099	0.0120889	0.016723	-0.00367386	-0.00435501	-0.0274312	0.00356001	0.014785	-0.0140301	-0.000237764	-0.0333365	-0.0296083	-0.0185842	-0.0189848	-0.0249339	-0.0056008	-0.0486544	-0.00852303	-0.00402559	-0.00400142	0.0107067	0.0129498	0.00447975
PC11	0.93756	0.00371541	0.00345742	0.00592091	-0.00329625	-0.0103514	0.00566553	0.00482863	0.00740705	0.00695523	0.00560058	0.00212229	0.000565824	0.00395975	0.00887608	0.007333	0.00700723	0.00665366	0.0037131	0.00155838	0.00580759	0.00842391	0.00571733	0.00511905	0.00509227	-0.00186212	-0.00750096	0.00413761	0.00830186	0.00751184	0.00675455	0.012614	-0.00201583	-0.00583371	0.00405304	0.00963572	-0.0226765	-0.023528	-0.00439205	-0.0399515	-0.0535113	-0.00942452	-0.0097165	-0.0169711	-0.0159277	-0.00337793	-0.017915	-0.0223032	-0.00604617
PC12	0.9444	-0.0318413	-0.0309716	-0.0341689	-0.013174	0.00108899	-0.0309873	-0.0351061	-0.0147371	-0.0146177	-0.0160359	-0.00971321	-0.0017554	-0.0190294	-0.0158185	-0.0113361	-0.0110218	-0.0108852	-0.00442727	0.00611408	-0.0147784	-0.013691	-0.00101552	-0.000218889	-0.000916923	0.0137037	0.0335288	-0.00747088	-0.00637043	0.0254831	0.0277846	0.0325827	0.0479145	0.0609706	0.0238586	0.0117585	0.0323735	0.0297617	0.0428824	0.0112561	0.0090113	0.0158129	0.0353645	-0.00540151	-0.0080638	0.00452303	-0.0187641	-0.0199162	-0.0148703
PC13	0.95075	0.0148666	0.0141174	0.0145966	0.0054332	0.00661105	0.00372766	0.0163553	0.00177574	0.00177681	0.0056884	0.000366418	-0.000163606	0.000953939	0.00120623	-0.00142089	-0.00136827	1.32643e-05	0.000484034	0.00546801	-0.00438615	-0.00252773	6.98549e-05	0.000422545	0.00123174	0.00680586	0.0172909	-0.0043819	-0.00280862	0.00103909	0.00250866	-0.00248722	0.0223236	0.0400382	-0.00699771	-0.00814535	0.0170525	0.0206902	0.0350221	0.0321959	0.0352625	0.0245687	-0.0205956	0.0025733	0.00402536	0.0164402	0.00642554	0.00710299	0.00443317
PC14	0.9563	-0.0569623	-0.0566194	-0.0493393	-0.0605084	-0.0744961	-0.0420951	-0.0567748	-0.0145954	-0.0168737	-0.0215877	-0.0387303	-0.0389461	-0.0383947	-0.00849972	0.00284758	0.00141709	0.00173022	-0.0124576	-0.0162643	-0.00864809	0.00678208	0.00875481	0.00743141	0.00771455	-0.00824028	-0.0221191	0.00649226	0.0144792	0.040427	0.0388335	0.0587543	0.0112161	-0.0106117	0.0441158	0.0462057	-0.00723485	-0.0165223	-0.013796	-0.0668637	-0.0848361	-0.0259604	0.0678013	-0.0405191	-0.0446952	-0.029597	-0.0646086	-0.0730005	-0.0403363
PC15	0.96128	0.00440561	0.00442309	0.00725784	0.00243403	-0.00115915	0.00690212	0.00447794	0.00624903	0.00607152	0.00789117	0.00268711	0.000251541	0.00555986	0.00667082	-0.000292488	-0.000297148	6.50041e-05	-0.00310398	-0.011364	0.00500504	0.000722397	0.00234557	0.00175748	0.00122649	-0.00485161	-0.0111358	0.00178402	0.00495902	-0.0100365	-0.0110306	-0.0231466	-0.0135921	-0.0130219	-0.0135816	-0.00414248	-0.0108882	-0.00928782	-0.00611686	-0.00343683	-0.00414442	-0.00175846	-0.019082	-0.00434553	-0.00342604	-0.00586012	0.000285465	0.00139638	-0.00254384
PC16	0.96585	-0.014057	-0.0147672	-0.0127697	-0.0287625	-0.0401533	-0.0139779	-0.0113163	-0.000128701	-0.00188307	-0.0061047	-0.0193697	-0.0214658	-0.0168915	0.00485251	0.00573401	0.00469189	0.00439554	-0.00630566	-0.0124319	-0.000261264	0.00914765	0.0083113	0.00700054	0.00625229	-0.00791123	-0.0205483	0.0055507	0.0140521	0.00888248	0.00682382	0.00505612	-0.0116859	-0.0220575	0.00538002	0.0185938	-0.0409211	-0.0432526	-0.0303889	-0.0612005	-0.0717332	-0.0365045	-0.0134088	-0.0337386	-0.0328772	-0.0238789	-0.0336836	-0.0366628	-0.0245758
PC17	0.96983	0.0049793	0.0047686	0.00490908	-0.00155887	-0.00946768	0.00853076	0.00640809	0.000181694	2.06568e-06	0.000256035	-0.0034343	-0.00676054	0.000510148	0.00102623	0.00640546	0.0060506	0.00529824	0.000323629	-0.0073536	0.00783264	0.0085654	0.00763349	0.0071482	0.00584985	-0.00117312	-0.0132589	0.0116589	0.0113615	-0.0020881	-0.00292801	-0.0128603	-0.0103228	-0.0183538	0.00311618	0.00541882	-0.0210711	-0.0203405	-0.0385238	-0.0129386	-0.0183739	-0.000951411	-0.00558305	-0.00519548	-0.00377741	-0.0160442	0.00368587	0.0054775	-0.000884516
PC18	0.97357	-0.00116801	-0.000731163	-0.00252158	0.00837086	0.0169655	-0.00253083	-0.00288829	-0.0123821	-0.0113091	-0.00962668	-1.93116e-05	0.00139631	-0.00173142	-0.0153919	-0.0124837	-0.0119492	-0.0114581	-0.00579954	-0.00125054	-0.0102625	-0.0145415	-0.0148625	-0.0139233	-0.0135729	-0.00490922	-0.000398466	-0.00963564	-0.0182034	-0.00786761	-0.00609974	-0.0014593	0.00651732	0.0100255	0.000599833	-0.0153181	0.0296246	0.0296115	0.0162909	0.0330148	0.0341402	0.0296518	0.0284632	0.0122162	0.00970371	0.00607772	0.00265146	0.00180592	0.00448914
[truncated: 100 more columns]

## Sheet: PCA correlations
Pearson	Spearman
-0.0943364	-0.0707538
-0.194588	-0.200418
-0.134202	-0.130969
-0.149924	-0.127884
-0.207465	-0.170292
0.0102961	-0.0189989
-0.0247974	-0.0161347
0.0200253	0.00404782
0.131583	0.104198
-0.180757	-0.186595

## Sheet: Key
variable name	name	subcategory
xxlvldlp	Particle concentration	Extremely large VLDL
xxlvldll	Total lipids	Extremely large VLDL
xxlvldlpl	Phospholipids	Extremely large VLDL
xxlvldlc	Total cholesterol	Extremely large VLDL
xxlvldlce	Cholesterol esters	Extremely large VLDL
xxlvldlfc	Free cholesterol	Extremely large VLDL
xxlvldltg	Triglycerides	Extremely large VLDL
xlvldlp	Particle concentration	Very large VLDL
xlvldll	Total lipids	Very large VLDL
xlvldlpl	Phospholipids	Very large VLDL
xlvldlc	Total cholesterol	Very large VLDL
xlvldlce	Cholesterol esters	Very large VLDL
xlvldlfc	Free cholesterol	Very large VLDL
xlvldltg	Triglycerides	Very large VLDL
lvldlp	Particle concentration	Large VLDL
lvldll	Total lipids	Large VLDL
lvldlpl	Phospholipids	Large VLDL
lvldlc	Total cholesterol	Large VLDL
lvldlce	Cholesterol esters	Large VLDL
lvldlfc	Free cholesterol	Large VLDL
lvldltg	Triglycerides	Large VLDL
mvldlp	Particle concentration	Medium VLDL
mvldll	Total lipids	Medium VLDL
mvldlpl	Phospholipids	Medium VLDL
mvldlc	Total cholesterol	Medium VLDL
mvldlce	Cholesterol esters	Medium VLDL
mvldlfc	Free cholesterol	Medium VLDL
mvldltg	Triglycerides	Medium VLDL
svldlp	Particle concentration	Small VLDL
svldll	Total lipids	Small VLDL
svldlpl	Phospholipids	Small VLDL
svldlc	Total cholesterol	Small VLDL
svldlce	Cholesterol esters	Small VLDL
svldlfc	Free cholesterol	Small VLDL
svldltg	Triglycerides	Small VLDL
xsvldlp	Particle concentration	Very small VLDL
xsvldll	Total lipids	Very small VLDL
xsvldlpl	Phospholipids	Very small VLDL
xsvldlc	Total cholesterol	Very small VLDL
xsvldlce	Cholesterol esters	Very small VLDL
xsvldlfc	Free cholesterol	Very small VLDL
xsvldltg	Triglycerides	Very small VLDL
idlp	Particle concentration	IDL
idll	Total lipids	IDL
idlpl	Phospholipids	IDL
idlc	Total cholesterol	IDL
idlce	Cholesterol esters	IDL
idlfc	Free cholesterol	IDL
idltg	Triglycerides	IDL
lldlp	Particle concentration	Large LDL
lldll	Total lipids	Large LDL
lldlpl	Phospholipids	Large LDL
lldlc	Total cholesterol	Large LDL
lldlce	Cholesterol esters	Large LDL
lldlfc	Free cholesterol	Large LDL
lldltg	Triglycerides	Large LDL
mldlp	Particle concentration	Medium LDL
mldll	Total lipids	Medium LDL
mldlpl	Phospholipids	Medium LDL
mldlc	Total cholesterol	Medium LDL
mldlce	Cholesterol esters	Medium LDL
mldlfc	Free cholesterol	Medium LDL
mldltg	Triglycerides	Medium LDL
sldlp	Particle concentration	Small LDL
sldll	Total lipids	Small LDL
sldlpl	Phospholipids	Small LDL
sldlc	Total cholesterol	Small LDL
sldlce	Cholesterol esters	Small LDL
sldlfc	Free cholesterol	Small LDL
sldltg	Triglycerides	Small LDL
xlhdlp	Particle concentration	Very large HDL
xlhdll	Total lipids	Very large HDL
xlhdlpl	Phospholipids	Very large HDL
xlhdlc	Total cholesterol	Very large HDL
xlhdlce	Cholesterol esters	Very large HDL
xlhdlfc	Free cholesterol	Very large HDL
xlhdltg	Triglycerides	Very large HDL
lhdlp	Particle concentration	Large HDL
lhdll	Total lipids	Large HDL
lhdlpl	Phospholipids	Large HDL
lhdlc	Total cholesterol	Large HDL
lhdlce	Cholesterol esters	Large HDL
lhdlfc	Free cholesterol	Large HDL
lhdltg	Triglycerides	Large HDL
mhdlp	Particle concentration	Medium HDL
mhdll	Total lipids	Medium HDL
mhdlpl	Phospholipids	Medium HDL
mhdlc	Total cholesterol	Medium HDL
mhdlce	Cholesterol esters	Medium HDL
mhdlfc	Free cholesterol	Medium HDL
mhdltg	Triglycerides	Medium HDL
shdlp	Particle concentration	Small HDL
shdll	Total lipids	Small HDL
shdlpl	Phospholipids	Small HDL
shdlc	Total cholesterol	Small HDL
shdlce	Cholesterol esters	Small HDL
shdlfc	Free cholesterol	Small HDL
shdltg	Triglycerides	Small HDL
vldld	VLDL particles size	Lipoprotein particle size
ldld	LDL particles size	Lipoprotein particle size
hdld	HDL particles size	Lipoprotein particle size
serumc	Total cholesterol	Cholesterol
vldlc	VLDL cholesterol	Cholesterol
remnantc	Remnant cholesterol	Cholesterol
ldlc	LDL cholesterol	Cholesterol
hdlc	HDL cholesterol	Cholesterol
hdl2c	HDL2 cholesterol	Cholesterol
hdl3c	HDL3 cholesterol	Cholesterol
estc	Esterified cholesterol	Cholesterol
freec	Free cholesterol	Cholesterol
serumtg	Triglycerides	Trigycerides and phospholipids
vldltg	VLDL triglycerides	Trigycerides and phospholipids
ldltg	LDL triglycerides	Trigycerides and phospholipids
hdltg	HDL triglycerides	Trigycerides and phospholipids
totpg	Phosphoglycerides	Trigycerides and phospholipids
pc	Phosphatidylcholine*	Trigycerides and phospholipids
sm	Sphingomyelins	Trigycerides and phospholipids
totcho	Cholines	Trigycerides and phospholipids
apoa1	Apolipoprotein A-I	Apolipoproteins
apob	Apolipoprotein B	Apolipoproteins
totfa	Total fatty acids	Fatty acids
unsat	Degree of unsaturation	Fatty acids
dha	Docosahexaenoic acid	Fatty acids
la	Linoleic acid	Fatty acids
faw3	Omega-3 fatty acids	Fatty acids
faw6	Omega-6 fatty acids	Fatty acids
pufa	PUFA	Fatty acids
mufa	MUFA	Fatty acids
sfa	Saturated fatty acids	Fatty acids
glc	Glucose	Glycolosis related metabolites
lac	Lactate	Glycolosis related metabolites
pyr	Pyruvate	Glycolosis related metabolites
cit	Citrate	Glycolosis related metabolites
glol	Glycerol	Glycolosis related metabolites
ala	Alanine	Amino acids
gln	Glutamine	Amino acids
gly	Glycine	Amino acids
his	Histidine	Amino acids
ile	Isoleucine	Amino acids
leu	Leucine	Amino acids
val	Valine	Amino acids
phe	Phenylalanine	Amino acids
tyr	Tyrosine	Amino acids
ace	Acetate	Ketone bodies
bohbut	Beta-hydroxybutyrate	Ketone bodies
crea	Creatinine	Fluid balance
alb	Albumin	Fluid balance
gp	Glycoprotein acetyls	Inflammation
